# Supplementary material for: Morphological and molecular characterization of an Elaeis oleifera (H.B.K) Cortes germplasm collection located in Ucayali, Peru
Source: PLoS One. 2021 May 6;16(5):e0250445. doi: 10.1371/journal.pone.0250445 (PMC8101761; doi:10.1371/journal.pone.0250445)
Supplement: S1 Database — (XLSX) [file pone.0250445.s001.xlsx]

## Sheet: Traits
	Morphological										Yield
ID	TH	TD	CC	LL	PL	LXL	LEL	LD	LDW	FA	BN	ABW	YP	FW	FD
1	571	201	820	171.4	22	90	48.93	1.909	4.22344	13072.7	24	3.02796	10.392	67	1.247
2	483	202	643	173	23	68	42.8	5.411	2.63335	44104.7	31	3.34048	14.8084	121	1.222
3	498	181	700	162	18	72	51.27	4.824	3.11901	38968.4	9	3.04411	3.91777	106	1.16
4	442	215	771	329.3	21	84	62.53	5.2	3.16544	58419.8	13	3.56908	6.63491	84	0.896
5	471	193	770	147	15.5	80	47.55	4.365	3.38302	28362.6	12	2.83833	4.87058	104.5	0.963
6	537	185	708	175	21	72	49.58	4.492	3.80319	41901.4	13	4.52046	8.40354	141	1.245
7	553	198	838	210.4	24	78	60.8	4.805	4.28673	62812.2	17	5.42394	13.1856	86	1.247
8	419	183	685	204	29	90	55.28	4.36	4.36026	44478	13	2.38915	4.44144	128	1.222
9	550	226	800	237.4	23	98	67.83	4.241	2.60551	64030.9	7	3.58329	3.58687	110	1.16
10	485	227	738	179	20	84	54.84	4.53	3.17827	46767.5	16	3.74906	8.57785	96	0.896
11	572	287	873	259	17.5	102	59.37	3.172	1.49253	64082.2	21	2.96576	8.90618	106	0.963
12	556	204	750	116	19	84	53	4.765	2.96272	46643.3	8	2.99813	3.42986	121	1.245
13	472	206	680	227	17	108	55.08	4.758	2.94049	43583.5	8	1.51822	1.73685	110.1	1.011
14	517	200	810	198	18	90	54.33	4.787	3.3118	41889.3	13	3.40977	6.33876	112	1.121
15	582	192	750	214.4	23	88	58.17	5.7	5.30204	73659.3	17	5.20924	12.6637	86	1.177
16	612	210	725	190	16	84	59.57	5.003	4.42574	62898	16	3.79469	8.68224	109	1.029
17	492	208	750	242	16	118	55.5	2.972	4.16345	54836.1	13	3.11415	5.78921	102	0.767
18	547	198	790	182	18	96	62.93	4.837	4.48483	60559.2	12	5.69908	9.77963	55	1.09
19	513	235	760	230	15	112	61.9	4.3	3.82654	60741.3	12	3.96908	11.9793	108	1.2
20	519	215	750	199	21	82	57.6	4.996	3.72426	55253.8	22	4.77259	15.0146	100	1.333
21	562	230	780	218.6	17	98	67.53	5.192	4.72603	72986.9	21	4.46376	13.4047	94	1.168
22	519	188	720	212	24.5	98	59.18	4.834	3.82631	80186.8	16	3.77706	8.64192	149	0.947
23	523	261	795	216	17.7	162	60.5	2.407	5.00625	36012.6	9	1.98922	2.56013	54.9	0.862
24	548	208	870	244	21	200	60.63	5.91	4.2517	79227.5	16	4.61212	10.5525	113	0.817
25	530	212	820	248.4	27.5	104	61.97	4.656	4.54616	59110.2	17	4.66176	11.3328	84	1.1126
26	558	188	790	251	20	110	62.17	5.603	3.55068	66000.4	20	4.86445	13.9123	104	0.905
27	499	161	610	178.4	29	94	52.57	4.773	3.16909	43918.8	7	3.50086	3.50436	141	0.965
28	447	217	685	211	21	80	63.27	6.243	4.09371	97783.5	22	2.5975	8.17173	98	1.252
29	514	218	860	257	30	94	76.4	4.797	4.35322	78023.9	19	4.71063	12.7988	85	0.749
30	519	217	730	115	20	95	62.02	4.397	4.18153	54626.1	18	6.14283	15.8117	139	1.267
31	589	213	710	170	19	78	66.25	4.95	3.59606	57438.2	15	6.44933	13.8338	73	1.063
32	593	212	850	262.8	18	116	72.7	5.194	5.05088	108014	16	5.28213	12.0855	137.4	1.032
33	540	180	760	228.4	23	108	56.17	4.931	4.11355	60149.4	14	2.58486	5.17488	125	0.993
34	534	183	700	239.2	21	104	61.73	4.601	3.95805	63931.7	9	4.09611	5.2717	86	1.005
35	448	198	670	180	15	82	62.93	5.702	4.24677	80209.8	22	2.03818	6.41212	102	1.15
36	532	186	710	227	16	96	68.67	5.588	3.97587	83669.9	22	2.85182	8.97182	93.9	1.112
37	495	198	750	200	23	94	62.37	4.973	4.71802	63448.2	16	3.70031	8.46631	104.7	0.904
38	535	212	830	255	23	96	71.27	4.704	4.72718	72203.9	25	5.75252	20.5653	98	1.213
39	579	234	860	270.6	28	112	81.97	5.556	4.06813	93705	18	6.93478	17.8501	91	1.103
40	482	188	610	205	19	100	61.93	5.057	4.51025	57317.1	14	3.6805	7.36836	121	1.033
41	546	183	710	190	10.5	88	55.98	3.977	3.10405	38252.7	14	1.59779	3.19877	104	1.034
42	576	181	800	202.2	22	94	61.73	5.562	3.72504	57774.6	16	4.17875	9.56098	81	1.04
43	503	285	790	253.2	14	110	64.2	4.74	4.75073	73344.2	12	4.22842	7.25596	110.6	0.961
44	514	168	620	260	27	102	62.38	2.85	2.35993	50001.3	19	4.38526	11.9148	118	0.94
45	592	199	775	145	17	80	47.3	4.036	2.65542	26851	13	4.42454	8.22522	119	1.18
46	662	227	785	280	22	84	66.15	4.932	3.57258	67101.5	7	4.974	4.97897	138	1.103
47	456	184	675	276	24	106	90.29	4.904	5.0594	127688	15	5.48487	11.765	97	0.692
48	492	156	640	185.2	22	84	64.53	4.475	3.04479	44262.9	15	3.894	8.35263	155	0.999
49	519	186	740	153.8	23.5	80	48.03	3.691	3.19248	22659.2	20	3.4097	9.75174	97	1.025
50	401	199	600	186.6	16	80	65.53	5.08	3.59674	81515.2	23	3.68457	12.1185	91	0.735
51	614	309	860	170	12	88	59.42	5.074	3.71215	55506.5	25	1.79612	6.42113	65	0.988
52	519	207	785	310	19	112	76.87	3.431	4.57297	91277.3	17	3.47059	8.437	126	1.04
53	549	187	710	262.2	17	104	65.4	4.993	3.91202	79967.5	11	5.34345	8.40525	93.1	1.041
54	614	294	870	246	20.5	94	65.23	4.806	3.58294	58336.3	18	4.80017	12.3556	82	1.125
55	495	178	675	249	18	112	70.2	2.446	5.07634	46029.8	18	8.78083	22.6019	100.4	0.944
56	475	148	630	198	23	100	59.58	4.913	3.52303	55101.3	18	3.75933	9.67652	77	1.082
57	519	279	750	172.8	24.5	90	53.93	4.851	3.77975	43310.3	1	4.23	0.60489	136	0.866
58	430	173	580	240	20	112	69.47	2.766	5.31402	49416	17	6.18588	15.0379	92	0.937
59	442	228	580	146	22	74	48.3	4.16	2.82551	28417	6	2.73683	2.3482	95	1.018
60	519	175	670	199.2	25	98	57.97	5.344	5.13393	73638.7	4	2.34125	1.33919	67	1.099
61	448	197	630	151	19	74	52.07	4.75	2.89918	38271.7	13	5.24269	9.74617	116	1.273
62	519	210	810	206.2	21.5	94	59.03	5.013	2.79603	57253.5	14	3.98414	7.97625	76	1.06
63	510	231	770	184	15	98	61.77	5.7	3.14621	61154	21	3.4839	10.4622	96.4	1.134
64	424	192	620	213.8	23	86	63.7	4.461	4.71649	54779.2	17	4.35106	10.5774	86	1.021
65	565	221	710	156	14.5	106	48.3	4.169	3.25096	36887.1	21	2.87852	8.64421	82.4	1.168
66	503	222	760	210	27	108	74.1	5.506	4.92733	83031.2	18	4.72256	12.1559	119	1.064
67	563	222	775	182.4	17	90	54.43	4.306	4.68788	48192.2	19	4.62063	12.5543	115.4	0.996
68	401	173	650	257	20	90	64.53	6.285	3.41851	91518.3	18	5.37761	13.842	140	0.898
69	454	179	720	135.2	15	90	50.87	3.517	2.4589	22737.4	14	1.331	2.66466	67	1.16
70	539	248	800	185.8	22	76	59.4	4.865	3.09589	51953.3	20	3.79775	10.8616	80	1.284
71	454	184	700	280	21	100	68.23	4.915	4.89514	78266.8	14	5.18793	10.3862	142	1.255
72	290	191	370	185	12	92	54.72	3.527	2.17424	29957.5	16	4.05638	9.28099	103	1.085

## Sheet: SSR Data
SSR Data
ID	mEgCIR0018-1	mEgCIR0018-2	mEgCIR0067-1	mEgCIR0067-2	sMo00129-1	sMo00129-2	mEgCIR3546-1	mEgCIR3546-2	mEgCIR3886-1	mEgCIR3886-2	mEgCIR0802-1	mEgCIR0802-2	mEgCIR0254-1	mEgCIR0254-2	mEgCIR0437-1	mEgCIR0437-2	mEgCIR3785-1	mEgCIR3785-2	mEgCIR0353-1	mEgCIR0353-2	sMo00020-1	sMo00020-2	mEgCIR3282-1	mEgCIR3282-2
1	162	196	139	160	224	224	296	296	186	186	239	260	153	161	185	224	281	281	81	115	181	181	241	241
2	156	196	139	173	224	224	296	296	186	186	239	239	161	161	189	189	282	282	87	115	181	181	241	241
3	162	196	139	173	224	224	296	296	186	186	239	259			189	189	287	287	87	99	181	181	241	241
4	156	196	139	173	224	224	296	296	186	186	239	239			194	209	287	287	81	86	181	181	241	241
5	162	196	139	173	224	224	296	296	186	186	239	239	163	180	193	216	279	279	96	115	200	200	241	241
6	162	196	139	173	224	224	296	296	186	186	239	239	180	180	193	216	287	287	99	119	181	181	241	241
7	156	196	139	177	224	224	296	296	186	194	239	239	163	173	193	216	279	279	87	99	181	181	241	241
8	162	196	139	180	224	224	296	296	186	186	239	239	179	179	193	216	287	287	81	115	179	179	241	241
9	156	196	139	173	224	224	296	296	186	186	239	239			193	216	287	287			181	181	241	241
10	156	196	139	139	224	224			185	185						209	283	283	81	81	179	179	248	248
11	155	200	141	162	220	220	294	294	192	192	241	241	177	177	209	216	281	281	87	113	185	185	241	241
12	155	196	139	173	224	224	296	296	186	186	239	239	176	176	185	224	287	287	85	117	170	170	235	235
13	155	196	139	160	224	224	296	296	186	186	239	260	154	179	193	216	287	287	99	119	181	181	241	241
14				171	224	224	296	296	185	185	239	259			209	216	287	287	87	99	181	181	241	241
15	155	196	139	173	224	224	296	296	185	185	239	271	170	170	186	224	279	279	87	81	181	181	241	241
16	163	196	139	160	224	224	296	296	186	186	239	239			189	189	289	289	81	81	181	181	241	241
17	184	196	141	171	215	215	296	315	198	198	241	241			193	209	287	287	81	117	179	179	241	241
18	156	196	139	169	221	221	296	296	185	185	238	238	164	174	193	216	280	280	87	114	181	181	241	241
19	156	196	139	169	219	219	296	296	186	186	239	239	180	180	196	218	290	290	85	114	179	179	241	241
20	175	196	139	139	224	224	296	296	185	185			169	173	194	216	287	287	87	99	174	174	241	241
21	162	196	139	171	224	224	287	287	185	185			162	177	193	216	282	282	81	114	179	179	241	241
22	163	196		171	219	219			185	185	238	259	180	180	209	216	287	287	81	86	182	182	241	241
23	156	198	141	177	220	220	294	294	196	196	238	238	162	162	216	216	287	287	87	103	179	179	241	241
24	163	196	139	171	224	224	296	296	186	186	239	239	164	173	209	216	293	293			179	179	241	241
25	196	196	139	171	219	219			185	185	238	259	163	180	193	216	287	287	81	99	174	174	241	241
26				171	226	226			185	185					193	216	287	287	115	115	181	181	241	241
27	196	196	139	171	221	221			185	185	238	260	174	174	193	216	280	280	99	99	179	179	241	241
28	163	196	139	159	221	221			186	186			162	179	193	216	281	287	85	92	179	179	241	241
29	156	196	139	171	226	226	297	297	185	185			180	180	189	216	287	287	87	114	179	179	241	241
30	162	196	139	169	206	206			185	185	238	238	170	173	209	216	287	287	86	114	179	179	241	241
31	163	196	139	171	206	206			185	185			163	173	193	216	279	279	99	115	179	179	241	241
32	156	196	139	160	224	224	296	296	186	186	239	260			209	216	281	281	87	99	181	181	241	241
33	156	196	131	179	224	224	296	296	186	186	239	239	163	173	193	216	282	282	81	87	181	181	241	241
34	156	196	139	172	219	219			185	185			174	174	193	216	280	280	90	99	200	200	241	241
35	162	196	139	171					185	185					193	216	287	287	87	99	179	179	241	241
36			139	171					185	185					190	190	280	280	90	114	180	180	241	241
37	156	196	139	176	224	224	296	296	185	194	239	239	164	173	193	216	290	290	87	99	181	181	241	241
38	156	196	139	139					186	186			180	180	209	216	287	287	90	112	200	200	235	235
39	155	196	139	171					185	185					194	209	287	287	87	99	181	181	241	241
40	162	196	139	139					185	185			179	179	193	216	287	287	87	99	181	181	241	241
41	163	196	139	160									155	178	209	211	287	289	81	114	179	179	241	241
42			139	171											209	216	287	287	112	114	179	179	241	241
43	162	196			226	226	297	297							209	216	287	287	87	95	179	179	241	241
44	176	196	139	160	222	222							170	170	209	209	286	286	87	99	179	179	235	235
45	156	200			226	226	297	297					177	177	209	216	287	287	81	114	179	179	235	235
46	156	196	139	171	226	226	297	297	185	185	238	238	162	180	193	216	287	287	87	99	181	181	241	241
47	175	196	139	169	222	222	289	289	185	185			164	180	193	216	287	287	86	114	206	206	241	241
48	174	196	139	139									169	180	193	216	287	287	92	114	179	179	241	241
49	163	196	139	159	226	226	297	297	185	185			180	180	193	216	288	288	81	100	181	181	241	241
50	156	196	139	139			296	296	185	185			180	180	209	216	290	290	85	114	180	180	235	235
51	176	196	139	171	224	224	298	298	185	185	239	239	170		193	216	287	287			181	181	241	241
52	156	196	139	171	226	226	298	298	185	185			170		194	216	288	288			180	180	241	241
53	156	198	145	171	226	226	298	298	185	185			175	175	194	216	287	287	87	115	179	179
54	162	196	139	171	226	226	297	297	185	185			180	180	193	216	282	287	81	81	181	181	241	241
55	176	196	139	139											216	216	300	300	87	99	179	179	241	241
56	156	156	159	171	214	214	287	298	186	204	243	251	157	177	193	216	287	287	87	115	180	180	241	241
57	175	196	139	172	226	226	298	298	185	185	239	259			193	216	280	280	87	99	187	187	245	245
58	163	196	139	171					185	185					190	190	280	287	81	112	179	179	241	241
59	156	200	139	173	226	226	297	297	185	185			175	175	190	216	287	287	87	114	179	179	235	235
60	156	196	139	171	226	226			185	185			170	170	190	209	293	293	84	114	179	179	241	241
61	156	196	139	139	226	226	297	297	185	185	239	259			209	209	293	293	87	99	200	200	241	241
62	156	196			226	226	297	297	185	185	238	238	170	170	209	216	280	286	81	87	187	187	241	241
63	156	196	139	171					185	185			170	170	209	216	285	285	87	110	187	187	241	241
64	163	196	139	173	224	224	296	296	185	185	239	239			194	209	293	293	81	87	179	179	235	235
65	162	196	139	139									176	176	193	209	281	281	87	99	181	181	241	241
66	156	196	139	139	219	219							173	173	194	209	287	287	81	115	181	181	241	241
67	176	196	139	139							256	256	170	170	209	214	280	285	87	105	179	179	245	245
68	156	196	139	139									171	171	209	214	280	287	87	99	187	187	235	235
69	174	196	139	139											190	190	280	280	92	114	181	181	241	241
70	174	196	139	173	225	225	296	296	186	186	239	259	171	171	190	216	290	290	85	115	181	181	241	241
71	175	196	139	139									171	171	190	190	287	287	87	99	172	172	241	241
72	156	196	139	173	224	224	296	319	186	186	239	260	161	180	225	225	280	280	87	99	179	179	235	235
